# Supplementary material for: Semi-Quantitative [18F]FDG-PET/CT ROC-Analysis-Based Cut-Offs for Aortitis Definition in Giant Cell Arteritis
Source: Int J Mol Sci. 2022 Dec 8;23(24):15528. doi: 10.3390/ijms232415528 (PMC9779846; doi:10.3390/ijms232415528)
Supplement: Supplementary file 1 [file ijms-23-15528-s001.zip]

Archive with 1 entries (1 files):
- ijms-1992432-supplementary.pdf
